# Supplementary material for: Potential bioactive compounds and mechanisms of Fibraurea recisa Pierre for the treatment of Alzheimer’s disease analyzed by network pharmacology and molecular docking prediction
Source: Front Aging Neurosci. 2022 Dec 8;14:1052249. doi: 10.3389/fnagi.2022.1052249 (PMC9772884; doi:10.3389/fnagi.2022.1052249)
Supplement: Supplementary file 1 [file Table_1.XLSX]

## Sheet: CREB1
Active ingredient	Score	Center			Size
		x	y	z	x	y	z
Corydalmine	-8.8	-7	-26	-23	22	22	32
Columbamine	-8.9	-7	-26	-23	22	22	32
β-sitosterol	-7.5	-7	-26	-23	25	25	32
Berberine	-11.1	-7	-26	-23	21	21	32
Roemerine	-9.2	-6	-4	-20	19	19	19
Jatrorrhizine	-8.9	-7	-26	-23	22	22	22
Nerolidol	-6.3	-7	-26	-23	22	22	22
Oleanolicacid	-8.6	-6	-4	-20	23	23	23
Palmatine	-8.4	-7	-26	-23	23	23	23
Sitogluside	-9.4	-6	-4	-20	29	29	29
Tetrahydropalmatine	-8.7	-7	-26	-23	22	22	32
Triptolide	-9.5	-6	-4	-20	21	21	21

## Sheet: AKT1
Active ingredient	Score	Center			Size
		x	y	z	x	y	z
Corydalmine	-6.1	17	5	14	22	22	22
Columbamine	-6	15	21	16	22	22	22
β-sitosterol	-6.9	17	5	14	25	25	25
Berberine	-6.3	16	16	-2	21	21	21
Roemerine	-6.8	17	5	14	19	19	19
Sitogluside	-6.4	17	5	14	29	29	29
Tetrahydropalmatine	-5.6	15	21	16	22	22	22
Triptolide	-7.1	15	21	16	21	21	21
Jatrorrhizine	-5.9	15	21	16	22	22	22
Nerolidol	-6.4	17	5	14	22	22	22
Oleanolicacid	-8	17	5	14	23	23	23
Palmatine	-5.4	15	21	16	23	23	23

## Sheet: TNF
Active ingredient	Score	Center			Size
		x	y	z	x	y	z
Corydalmine	-6.7	45	44	8	22	22	22
Columbamine	-6.5	48	65	13	22	22	22
β-sitosterol	-6.3	56	56	18	25	25	25
Berberine	-6.6	48	65	13	21	21	21
Roemerine	-8	48	65	13	19	19	19
Sitogluside	-6.8	48	65	13	29	29	29
Tetrahydropalmatine	-6	45	44	8	22	22	22
Triptolide	-7	51	48	10	21	21	21
Jatrorrhizine	-6.2	48	65	13	22	22	22
Nerolidol	-5.3	48	65	13	22	22	22
Oleanolicacid	-6.8	52	60	2	23	23	23
Palmatine	-6.4	48	65	13	23	23	23

## Sheet: EGFR
Active ingredient	Score	Center			Size
		x	y	z	x	y	z
Corydalmine	-7.8	-38	-12	5	22	22	22
Columbamine	-8.3	-38	-12	5	22	22	22
β-sitosterol	-8.1	-38	-12	5	25	25	25
Berberine	-8.3	-38	-12	5	21	21	21
Roemerine	-7.9	-38	-12	5	19	19	26
Sitogluside	-8.8	-38	-12	5	29	29	29
Tetrahydropalmatine	-7.8	-38	-12	5	22	22	22
Triptolide	-8.7	-38	-12	5	21	21	21
Jatrorrhizine	-7.9	-38	-12	5	22	22	22
Nerolidol	-5.8	-38	-12	5	22	22	22
Oleanolicacid	-8.8	-38	-12	5	23	23	23
Palmatine	-7.6	-38	-12	5	23	23	23

## Sheet: VEGFA
Active ingredient	Score	Center			Size
		x	y	z	x	y	z
Corydalmine	-8.3	73	78	42	22	22	22
Columbamine	-8.1	73	78	42	22	22	22
β-sitosterol	-8.2	73	78	42	25	25	25
Berberine	-8.9	73	78	42	21	21	21
Roemerine	-8.6	73	78	42	19	19	19
Sitogluside	-9.4	73	78	42	29	29	29
Tetrahydropalmatine	-8.1	73	78	42	22	22	22
Triptolide	-8.9	73	78	42	21	21	21
Oleanolicacid	-8.5	94	67	42	23	23	23
Palmatine	-8.2	73	78	42	23	23	23
Nerolidol	-6.2	83	51	55	22	34	34
Jatrorrhizine	-8.2	73	78	42	22	22	22

## Sheet: SRC
Active ingredient	Score	Center			Size
		x	y	z	x	y	z
Corydalmine	-8.3	5	-6	5	29	22	22
Columbamine	-8.2	5	-6	5	29	22	22
β-sitosterol	-9.3	5	-6	5	25	25	25
Berberine	-8.7	-17	-4	25	21	21	21
Roemerine	-9	5	-6	5	29	19	19
Sitogluside	-9.5	-11	10	17	29	29	29
Tetrahydropalmatine	-8.3	5	-6	5	29	22	22
Triptolide	-9	-11	10	17	21	21	21
Jatrorrhizine	-8.2	5	-6	5	29	22	22
Nerolidol	-6.4	5	-6	5	29	22	22
Oleanolicacid	-9.7	-11	10	17	23	23	23
Palmatine	-8.5	5	-6	5	29	23	23

## Sheet: CCND1
Active ingredient	Score	Center			Size
		x	y	z	x	y	z
Corydalmine	-9.5	-2	-1	84	35	33	30
Columbamine	-8.2	-2	-1	84	35	33	30
β-sitosterol	-8.1	-2	-1	84	35	33	25
Berberine	-10.2	-2	-1	84	35	33	30
Roemerine	-9	-8	5	61	19	27	19
Tetrahydropalmatine	-9.1	-2	-1	84	35	33	30
Triptolide	-8.2	-8	5	61	21	27	21
Jatrorrhizine	-9.1	-2	-1	84	35	33	30
Nerolidol	-6.2	-2	-1	84	35	33	30
Oleanolicacid	-9.3	-8	5	61	23	23	23
Palmatine	-7.9	-2	-1	84	35	33	30
Sitogluside	-8.4	-8	5	61	29	29	29

## Sheet: MAPK1
Active ingredient	Score	Center Size			Size
		x	y	z	x	y	z
Corydalmine	-8.4	-2	-1	84	35	33	30
Columbamine	-9.4	-2	-1	84	35	33	30
Berberine	-10.7	-2	-1	84	35	33	30
Roemerine	-10	-8	5	61	19	27	19
Tetrahydropalmatine	-8.1	-2	-1	84	35	33	30
Triptolide	-8.5	-8	5	61	21	27	21
Jatrorrhizine	-8.8	-2	-1	84	35	33	30
Nerolidol	-6.5	-2	-1	84	35	33	30
Oleanolicacid	-8.1	-8	5	61	23	23	23
Palmatine	-9.1	-2	-1	84	35	33	30
β-sitosterol	-8.3	-2	-1	84	35	33	25
Sitogluside	-9.1	52	33	3	29	29	29

## Sheet: MAPK3
Active ingredient	Score	Center Size			Size
		x	y	z	x	y	z
Corydalmine	-8.5	35	57	51	22	22	22
Columbamine	-9.3	35	57	51	22	22	22
β-sitosterol	-8.5	54	20	85	25	25	25
Berberine	-10.4	35	57	51	21	21	21
Roemerine	-9.6	35	57	51	25	19	26
Sitogluside	-9.9	36	35	66	29	29	29
Tetrahydropalmatine	-8.2	35	57	51	22	22	22
Triptolide	-8.4	36	35	66	21	21	29
Jatrorrhizine	-8.5	35	57	51	22	22	22
Oleanolicacid	-10.1	35	57	51	23	23	23
Palmatine	-8.8	35	57	51	23	23	23
Nerolidol	-7	35	57	51	22	22	22

## Sheet: JUN
Active ingredient	Score	Center Size			Size
		x	y	z	x	y	z
Corydalmine	-7.9	-32	-6	-32	22	22	22
Columbamine	-8.4	-34	16	13	34	22	33
β-sitosterol	-7.5	-32	-6	16	25	25	25
Berberine	-9.2	-23	-3	18	21	21	21
Roemerine	-9	-34	16	13	34	19	33
Sitogluside	-9	-34	16	13	29	29	29
Tetrahydropalmatine	-8	-32	-6	16	22	22	22
Triptolide	-8.6	-34	16	13	34	21	33
Jatrorrhizine	-8	-34	16	13	34	22	33
Nerolidol	-6.4	-34	16	13	34	22	33
Oleanolicacid	-9.1	-32	-6	16	23	23	23
Palmatine	-8.5	-34	16	13	34	23	33
